# Supplementary material for: trans-Diaqua­bis[5-(1H-imidazol-4-yl-κN 3)-1H-tetra­zolato-κN 1]zinc(II)
Source: Acta Crystallogr Sect E Struct Rep Online. 2009 Apr 22;65(Pt 5):m542. doi: 10.1107/S1600536809013567 (PMC2977593; doi:10.1107/S1600536809013567)
Supplement: Supplementary file 2 [file e-65-0m542-Isup2.hkl]

# 
# h,k,l, Fc-squared, Fo-squared, sigma(Fo-squared) and status flag 
# 
data_I
_shelx_title ' zh in P2(1)/c' 
_shelx_refln_list_code          4 
_shelx_F_calc_maximum      104.90 
_exptl_crystal_F_000       376.00 
_reflns_d_resolution_high  0.7698 
 
loop_ 
 _symmetry_equiv_pos_as_xyz 
 'x, y, z' 
 '-x, y+1/2, -z+1/2' 
 '-x, -y, -z' 
 'x, -y-1/2, z-1/2' 
 
_cell_length_a     5.9068 
_cell_length_b    17.4084 
_cell_length_c     7.0915 
_cell_angle_alpha  90.000 
_cell_angle_beta  110.699 
_cell_angle_gamma  90.000 
 
_shelx_F_squared_multiplier     1.000 
 
loop_ 
 _refln_index_h 
 _refln_index_k 
 _refln_index_l 
 _refln_F_squared_calc 
 _refln_F_squared_meas 
 _refln_F_squared_sigma 
 _refln_observed_status 
   1   0   0     2383.14     2283.22     26.74 o 
   2   0   0     3458.77     3398.64     30.91 o 
   3   0   0     4560.98     4698.48     48.77 o 
   4   0   0      869.72      923.16     18.80 o 
   5   0   0       52.71       42.98      4.59 o 
   6   0   0      492.39      548.13     13.84 o 
   7   0   0      206.21      227.84     13.73 o 
   1   1   0     1285.20     1263.50     16.48 o 
   2   1   0      221.40      203.46      3.43 o 
   3   1   0       36.40       44.18      1.82 o 
   4   1   0       17.87       18.95      2.00 o 
   5   1   0       37.97       32.40      2.65 o 
   6   1   0        1.72        3.74      2.62 o 
   7   1   0        0.27        0.12      2.34 o 
   0   2   0     6393.89       -0.57      0.57 o 
   2   2   0     2481.49     2304.38     14.88 o 
   3   2   0      946.83      907.30     10.45 o 
   4   2   0       74.35       58.69      2.34 o 
   5   2   0      358.06      375.91      9.45 o 
   6   2   0      322.91      317.06     12.10 o 
   7   2   0      156.30      157.22      8.21 o 
   1   3   0      896.04      909.01      6.05 o 
   3   3   0      124.80      138.04      3.34 o 
   4   3   0      473.47      514.78      8.25 o 
   5   3   0      241.59      232.02      6.73 o 
   6   3   0        1.74        5.21      2.60 o 
   7   3   0        0.53        3.76      2.84 o 
   0   4   0      130.13      123.05      3.85 o 
   1   4   0     3268.17     3275.08     42.24 o 
   2   4   0     1965.75     1948.09     10.71 o 
   3   4   0     1796.39     1832.32     43.76 o 
   4   4   0     1252.31     1292.47     16.66 o 
   5   4   0     1360.17     1437.52     24.02 o 
   6   4   0       66.33       72.04      4.70 o 
   7   4   0      235.99      237.87      9.39 o 
   1   5   0       69.23       57.08      1.38 o 
   2   5   0      132.09      110.55      2.23 o 
   3   5   0       12.83        9.38      4.77 o 
   4   5   0      186.25      178.36      4.61 o 
   5   5   0      500.54      486.57     11.78 o 
   6   5   0       16.14       18.14      2.49 o 
   7   5   0        9.74       11.44      5.40 o 
   0   6   0      273.84      305.69      4.12 o 
   1   6   0      448.20      400.06      3.78 o 
   2   6   0     3696.97     3964.50     29.61 o 
   3   6   0      631.52      617.87      6.82 o 
   4   6   0     1861.04     1974.37     17.60 o 
   5   6   0      633.47      700.14     18.27 o 
   6   6   0      321.59      325.84     12.07 o 
   1   7   0      604.03      648.23      6.97 o 
   2   7   0      345.17      396.11      5.31 o 
   3   7   0      117.17      125.34      2.87 o 
   4   7   0      220.96      205.38      7.25 o 
   5   7   0      155.34      140.85      5.61 o 
   6   7   0       21.48       19.09      2.78 o 
   0   8   0     2702.01     2847.36     20.99 o 
   1   8   0      954.59      984.88      9.16 o 
   2   8   0     1676.78     1680.16     14.17 o 
   3   8   0      536.40      522.12      7.11 o 
   4   8   0     1519.28     1545.60     17.45 o 
   5   8   0      362.96      394.03      8.95 o 
   6   8   0      267.13      280.71      8.37 o 
   1   9   0      112.20      138.21      2.92 o 
   2   9   0        0.08        4.19      1.89 o 
   3   9   0        1.46        0.30      0.86 o 
   4   9   0      146.30      122.41      4.76 o 
   5   9   0        9.56       12.71      2.53 o 
   6   9   0       22.45       20.58      2.66 o 
   0  10   0      105.25       98.59      3.18 o 
   1  10   0     2045.71     2107.99     18.43 o 
   2  10   0      266.24      238.49      4.08 o 
   3  10   0      620.91      650.97      7.19 o 
   4  10   0      308.89      324.07      6.66 o 
   5  10   0      595.48      598.55      9.21 o 
   6  10   0      137.16      130.26      6.88 o 
   1  11   0       55.75       47.01      2.14 o 
   2  11   0      470.30      487.16      6.58 o 
   3  11   0      647.53      638.22      8.36 o 
   4  11   0       11.85       10.50      1.86 o 
   5  11   0       53.98       54.20      3.52 o 
   6  11   0        3.60        1.37      2.32 o 
   0  12   0      152.37      114.55      3.98 o 
   1  12   0     1448.04     1465.51     14.98 o 
   2  12   0      967.27      973.27     10.03 o 
   3  12   0      690.71      710.93     10.02 o 
   4  12   0      178.09      182.13      6.33 o 
   5  12   0      535.90      530.86     13.46 o 
   6  12   0      230.54      237.26      8.79 o 
   1  13   0      146.65      137.75      3.51 o 
   2  13   0        1.83       -0.35      1.99 o 
   3  13   0      232.30      225.72      7.70 o 
   4  13   0        0.38        1.51      1.28 o 
   5  13   0       24.83       26.78      3.48 o 
   0  14   0     1485.10     1655.13     19.17 o 
   1  14   0     1093.03     1214.53     14.02 o 
   2  14   0     1207.96     1248.55     14.49 o 
   3  14   0      729.01      764.66     15.68 o 
   4  14   0      754.36      776.93     11.67 o 
   5  14   0      128.23      136.38      5.47 o 
   1  15   0      542.93      566.40     18.36 o 
   2  15   0      303.82      291.76     11.66 o 
   3  15   0       90.10       82.95      4.04 o 
   4  15   0      256.99      248.44      8.10 o 
   5  15   0        9.36       13.69      2.58 o 
   0  16   0       10.53        9.41      1.73 o 
   1  16   0      772.08      828.40     14.48 o 
   2  16   0      347.75      356.28      8.41 o 
   3  16   0       93.55       95.53      3.36 o 
   4  16   0      135.83      124.94      4.42 o 
   5  16   0      150.10      135.11      8.61 o 
   1  17   0       35.08       37.78      3.04 o 
   2  17   0       67.04       66.91      3.31 o 
   3  17   0       10.09       11.45      1.73 o 
   4  17   0        0.71        1.73      2.42 o 
   0  18   0      867.34      927.06     16.16 o 
   1  18   0     1315.52     1403.71     16.18 o 
   2  18   0       64.80       62.88      3.10 o 
   3  18   0      501.76      514.62      8.70 o 
   4  18   0      167.41      159.80      8.16 o 
   1  19   0        4.21        6.29      2.15 o 
   2  19   0       25.03       23.02      2.33 o 
   3  19   0        0.13       -0.67      2.55 o 
   0  20   0      513.79      524.27     40.00 o 
   1  20   0      287.91      285.40      6.92 o 
   2  20   0      262.97      259.07      8.94 o 
   3  20   0      248.85      258.88     11.58 o 
   1  21   0       23.45       28.53      4.18 o 
   2  21   0        1.87        0.04      2.90 o 
   0  22   0      246.91      280.50     19.96 o 
   1  22   0       81.20       79.70     12.02 o 
  -7   1   1      609.22      647.30     13.62 o 
  -6   1   1      389.65      400.80      9.49 o 
  -5   1   1      268.49      281.77      7.75 o 
  -4   1   1     1519.59     1571.99     18.94 o 
  -3   1   1      107.55       83.25      2.68 o 
  -2   1   1       37.98       33.37      1.54 o 
  -1   1   1     9899.59     9225.74     70.53 o 
   1   1   1     8366.02     8100.86     63.26 o 
   2   1   1     2906.23     2961.64     16.24 o 
   3   1   1     3762.14     3994.55     35.40 o 
   4   1   1      105.99       98.65      5.40 o 
   5   1   1      425.19      410.13     12.48 o 
   6   1   1      136.90      153.05      8.79 o 
  -7   2   1        7.21       11.54      3.25 o 
  -6   2   1       61.23       59.12      4.62 o 
  -5   2   1       21.43       20.95      2.42 o 
  -4   2   1       86.73      100.09      3.33 o 
  -3   2   1      188.91      215.72      3.41 o 
  -2   2   1       93.75      102.88      1.75 o 
  -1   2   1       13.45       15.73      0.71 o 
   1   2   1     1491.37     1437.34     10.03 o 
   2   2   1      214.50      234.66      2.91 o 
   3   2   1      310.05      345.89      4.37 o 
   4   2   1       87.13       75.61      2.87 o 
   5   2   1       33.47       31.29      3.43 o 
   6   2   1      254.27      257.22      9.18 o 
  -7   3   1       52.69       54.21      5.17 o 
  -6   3   1      527.74      558.37     12.92 o 
  -5   3   1      152.10      164.63      5.42 o 
  -4   3   1     1812.09     1820.60     87.94 o 
  -3   3   1       52.92       30.72      1.66 o 
  -2   3   1     3197.07     3191.84     17.73 o 
   1   3   1     1791.19     1668.79     14.73 o 
   2   3   1     3853.91     3858.70     28.69 o 
   3   3   1     1484.66     1475.00     14.43 o 
   4   3   1      775.47      767.87      9.14 o 
   5   3   1     1148.24     1201.29     29.38 o 
   6   3   1      246.76      242.39      9.06 o 
  -7   4   1        0.80        0.38      2.67 o 
  -6   4   1      117.82      106.09      6.44 o 
  -5   4   1        7.92        4.55      1.84 o 
  -4   4   1      170.93      177.39      4.82 o 
  -2   4   1       87.28       78.01      1.68 o 
  -1   4   1     8912.08     8310.90     84.62 o 
   0   4   1      186.74      173.13      3.92 o 
   1   4   1      537.54      534.36      5.32 o 
   2   4   1     2222.58     2503.34     21.19 o 
   3   4   1       18.92       10.76      2.87 o 
   4   4   1       15.88       14.64      1.84 o 
   5   4   1        5.39        4.13      2.14 o 
   6   4   1       28.13       25.58      3.78 o 
  -7   5   1       26.21       22.27      3.25 o 
  -6   5   1      500.71      531.88      9.90 o 
  -5   5   1       55.94       62.49      3.07 o 
  -4   5   1     1466.54     1524.34     17.15 o 
  -3   5   1     4556.67     4766.34     46.43 o 
  -2   5   1     1807.02     1740.53     14.09 o 
  -1   5   1      307.77      274.27      2.73 o 
   0   5   1     4693.34     4535.78     75.32 o 
   1   5   1     1436.51     1470.35      8.57 o 
   2   5   1      296.72      223.10      3.86 o 
   3   5   1     2165.33     2232.27     23.26 o 
   4   5   1     1321.66     1349.05     25.85 o 
   5   5   1      946.79      984.16     20.05 o 
   6   5   1      274.56      270.07      7.50 o 
  -7   6   1        0.07        4.96      2.49 o 
  -6   6   1      148.30      126.03      6.08 o 
  -5   6   1      142.42      135.70      4.56 o 
  -4   6   1       77.46       80.66      3.47 o 
  -3   6   1        3.84        7.50      1.63 o 
  -2   6   1        4.28        8.26      0.89 o 
  -1   6   1     1448.61     1544.70      8.79 o 
   0   6   1        0.30       -0.31      1.82 o 
   1   6   1      289.27      307.30      3.30 o 
   2   6   1        1.97        3.80      0.83 o 
   3   6   1      545.52      571.97      7.68 o 
   4   6   1        3.91        5.44      2.40 o 
   5   6   1       10.63        8.17      2.02 o 
   6   6   1       10.29        8.14      2.63 o 
  -7   7   1       94.18       87.31      5.48 o 
  -6   7   1      506.54      525.70     11.39 o 
  -5   7   1     1384.99     1450.32     18.89 o 
  -4   7   1      813.40      837.05      9.65 o 
  -3   7   1     4532.35     4778.63     38.99 o 
  -2   7   1     2887.96     2976.57     22.90 o 
  -1   7   1     5420.18     5352.04     25.40 o 
   0   7   1     1400.10     1357.78      8.64 o 
   1   7   1      622.49      596.85      6.16 o 
   2   7   1      118.84       88.71      2.25 o 
   3   7   1     1149.46     1162.96     12.26 o 
   4   7   1        7.20        6.82      2.23 o 
   5   7   1      162.12      177.73      6.64 o 
   6   7   1      279.08      264.82      9.71 o 
  -6   8   1       22.44       23.44      3.30 o 
  -5   8   1       73.56       64.22      3.66 o 
  -4   8   1        6.02        7.38      1.77 o 
  -3   8   1       38.34       42.82      2.11 o 
  -2   8   1       25.77       31.45      2.10 o 
  -1   8   1      564.05      592.94     10.11 o 
   0   8   1       17.00       18.60      1.50 o 
   1   8   1      170.95      172.76      2.86 o 
   2   8   1     1129.53     1268.80     12.06 o 
   3   8   1       13.26       13.73      1.55 o 
   4   8   1       10.75        9.24      1.83 o 
   5   8   1       83.58       91.08      5.11 o 
   6   8   1        7.71        9.29      2.80 o 
  -6   9   1       24.44       20.75      2.90 o 
  -5   9   1      356.25      339.99      7.92 o 
  -4   9   1      393.28      410.19      6.80 o 
  -3   9   1      345.99      320.14      5.07 o 
  -2   9   1     1779.51     1774.43     15.98 o 
  -1   9   1     1821.20     1784.76     24.54 o 
   0   9   1     2616.16     2658.85     20.80 o 
   1   9   1     2600.87     2809.03     23.02 o 
   2   9   1      852.37      913.76     10.34 o 
   3   9   1      347.12      363.39      5.43 o 
   4   9   1      891.45      947.50     13.71 o 
   5   9   1      267.98      286.18      6.57 o 
   6   9   1      243.97      265.40      8.44 o 
  -6  10   1       47.57       41.55      3.82 o 
  -5  10   1       84.91       78.14      4.03 o 
  -4  10   1      164.99      150.76      4.74 o 
  -3  10   1        5.02        8.44      1.21 o 
  -2  10   1       19.48       19.04      1.79 o 
  -1  10   1      446.50      450.07      6.82 o 
   0  10   1     1565.20     1632.38     25.76 o 
   1  10   1      193.27      219.43      3.93 o 
   2  10   1       22.52       19.97      1.46 o 
   3  10   1       14.35       12.04      1.17 o 
   4  10   1        4.89        2.94      1.61 o 
   5  10   1       33.05       25.91      3.01 o 
   6  10   1        9.03       10.23      2.57 o 
  -6  11   1      183.23      165.70      7.60 o 
  -5  11   1      769.35      814.17      9.72 o 
  -4  11   1      409.81      413.57      7.72 o 
  -3  11   1       94.90       98.84      3.62 o 
  -2  11   1     3484.07     3648.45     33.28 o 
  -1  11   1      786.57      752.55      8.71 o 
   0  11   1      584.98      530.53      6.62 o 
   1  11   1     1211.04     1250.92     13.10 o 
   2  11   1     1257.82     1271.22     13.48 o 
   3  11   1        7.75        9.78      1.18 o 
   4  11   1      724.37      742.50     15.28 o 
   5  11   1       63.05       56.24      3.49 o 
  -6  12   1       16.69       13.93      2.57 o 
  -5  12   1      106.08      105.80      5.01 o 
  -4  12   1      141.08      122.83      5.61 o 
  -3  12   1       10.66        8.26      1.80 o 
  -2  12   1      163.90      160.29      4.72 o 
  -1  12   1       79.73       87.01      3.63 o 
   0  12   1        7.65       16.12      5.91 o 
   1  12   1       14.28       14.36      2.02 o 
   2  12   1      462.75      440.95      5.88 o 
   3  12   1      193.37      181.24      4.36 o 
   4  12   1       70.20       64.43      3.81 o 
   5  12   1        0.01        0.09      1.58 o 
  -6  13   1      127.23      126.05      7.99 o 
  -5  13   1      420.47      428.59     11.20 o 
  -4  13   1      245.01      244.34      8.38 o 
  -3  13   1     1932.57     2005.82     21.41 o 
  -2  13   1      747.37      782.20     10.67 o 
  -1  13   1      340.96      327.15      5.44 o 
   0  13   1     1067.41     1138.05     12.18 o 
   1  13   1     1639.08     1754.88     16.01 o 
   2  13   1      224.74      224.85      4.78 o 
   3  13   1      367.68      373.09      8.79 o 
   4  13   1     1248.12     1294.24     12.93 o 
   5  13   1      115.54      111.92      5.85 o 
  -5  14   1       14.22       11.32      3.23 o 
  -4  14   1        0.01        1.81      1.99 o 
  -3  14   1       68.13       55.90      4.07 o 
  -2  14   1      219.63      194.82      5.88 o 
  -1  14   1      140.83      135.84      3.51 o 
   0  14   1       72.82       68.95      3.29 o 
   1  14   1       82.34       84.05      3.75 o 
   2  14   1       73.28       68.19      3.36 o 
   3  14   1        1.81        0.57      1.37 o 
   4  14   1        2.88        2.44      2.12 o 
   5  14   1        0.05        0.32      2.79 o 
  -5  15   1      515.62      552.36     15.35 o 
  -4  15   1       69.34       69.60      3.65 o 
  -3  15   1      793.48      799.37     14.97 o 
  -2  15   1      351.21      364.68      6.24 o 
  -1  15   1      475.64      504.95      7.37 o 
   0  15   1      365.40      388.97      5.64 o 
   1  15   1      438.77      450.76      6.96 o 
   2  15   1      671.01      696.14     14.43 o 
   3  15   1      504.37      515.31      6.82 o 
   4  15   1      394.83      413.96      9.18 o 
   5  15   1      171.96      169.64      8.59 o 
  -5  16   1       25.62       22.82      3.01 o 
  -4  16   1        0.09        1.85      1.78 o 
  -3  16   1       70.25       64.97      3.54 o 
  -2  16   1        9.20        7.26      1.37 o 
  -1  16   1       16.44       14.08      1.54 o 
   0  16   1       56.44       56.84      2.49 o 
   1  16   1       24.11       23.99      2.19 o 
   2  16   1      254.90      248.41      9.91 o 
   3  16   1       20.51       22.50      2.59 o 
   4  16   1        5.56        7.22      2.02 o 
  -4  17   1      110.72      110.25      5.65 o 
  -3  17   1       20.59       17.32      2.22 o 
  -2  17   1      142.93      142.33      5.29 o 
  -1  17   1      376.27      387.08      8.72 o 
   0  17   1      802.67      855.02     18.26 o 
   1  17   1      155.29      171.72      4.63 o 
   2  17   1     1418.32     1484.51     20.78 o 
   3  17   1      299.39      336.55      7.57 o 
   4  17   1      253.48      262.01      7.28 o 
  -4  18   1        2.25        4.99      2.20 o 
  -3  18   1       10.38        6.58      1.97 o 
  -2  18   1       37.04       37.29      2.78 o 
  -1  18   1       42.89       39.29      2.76 o 
   0  18   1      176.58      195.61      5.65 o 
   1  18   1        0.49        2.33      1.64 o 
   2  18   1       19.00       19.31      2.58 o 
   3  18   1       14.15       10.32      2.53 o 
  -4  19   1      125.14      123.65     12.94 o 
  -3  19   1      253.11      258.16      7.16 o 
  -2  19   1       82.53       77.57      3.87 o 
  -1  19   1      411.22      435.50      7.76 o 
   0  19   1     1005.19     1058.79     20.55 o 
   1  19   1      173.33      159.91      8.79 o 
   2  19   1      526.21      557.54     10.72 o 
   3  19   1      232.51      237.04     10.25 o 
  -3  20   1        9.64        7.06      2.71 o 
  -2  20   1       53.23       54.22      3.30 o 
  -1  20   1      108.79      100.01      4.93 o 
   0  20   1        4.06       13.50      2.96 o 
   1  20   1       22.38       19.47      2.48 o 
   2  20   1        8.73        9.82      3.20 o 
  -2  21   1      133.74      126.95      6.16 o 
  -1  21   1      426.64      450.34     15.42 o 
   0  21   1      145.01      151.57      8.13 o 
   1  21   1      216.50      217.81      9.87 o 
   2  21   1      152.51      154.61      7.46 o 
  -1  22   1        8.88       16.19      8.80 o 
   0  22   1       13.65       17.71      3.78 o 
   1  22   1        3.00        0.11      3.41 o 
  -7   0   2      386.38      337.69     19.64 o 
  -6   0   2     1477.28     1590.98     40.54 o 
  -5   0   2      424.41      424.86     11.48 o 
  -4   0   2      505.35      500.10      9.09 o 
  -3   0   2     1397.74     1362.91     16.41 o 
  -2   0   2      136.24      165.87      3.10 o 
  -1   0   2      210.66      215.20     10.07 o 
   0   0   2      380.41      391.31      5.79 o 
   1   0   2      343.58      300.23      4.64 o 
   2   0   2     1934.72     1925.01     22.09 o 
   3   0   2      208.55      175.71      5.74 o 
   4   0   2      633.62      668.03     15.49 o 
   5   0   2      465.03      463.11     16.96 o 
   6   0   2      283.07      271.37     13.28 o 
  -7   1   2        7.84       11.59      3.35 o 
  -6   1   2      136.51      137.00      7.00 o 
  -5   1   2       40.37       47.74      3.40 o 
  -4   1   2      474.53      503.21      6.71 o 
  -3   1   2       44.26       43.57      1.86 o 
  -2   1   2      388.78      393.41      3.81 o 
  -1   1   2     8645.54     8394.73     93.39 o 
   0   1   2      160.04      164.49      2.55 o 
   1   1   2      239.79      251.86      2.86 o 
   2   1   2       15.16       18.42      1.29 o 
   3   1   2      106.74      121.85      2.84 o 
   4   1   2      248.24      238.16      6.26 o 
   5   1   2       42.98       40.90      4.39 o 
   6   1   2        2.11        4.25      2.06 o 
  -7   2   2      200.22      197.02      7.07 o 
  -6   2   2      303.32      310.74      8.87 o 
  -5   2   2     1901.06     1985.11     26.74 o 
  -4   2   2     1191.45     1194.29     13.24 o 
  -3   2   2     1543.28     1491.38     13.93 o 
  -2   2   2     1311.09     1297.04      7.78 o 
  -1   2   2    11004.44    10019.75     91.72 o 
   0   2   2      147.74      124.35      1.47 o 
   1   2   2     1941.11     2074.41     14.28 o 
   2   2   2     4823.44     5155.78     41.56 o 
   3   2   2     1118.98     1155.46     13.26 o 
   4   2   2      735.76      763.48     11.10 o 
   5   2   2      557.85      610.60     14.48 o 
   6   2   2      344.54      360.59     15.89 o 
  -7   3   2        5.41        6.12      2.49 o 
  -6   3   2        0.12        2.52      2.58 o 
  -5   3   2       58.83       58.00      3.40 o 
  -4   3   2      325.65      327.53      5.24 o 
  -3   3   2       78.60       84.16      2.21 o 
  -2   3   2      227.55      237.69      2.82 o 
   0   3   2     1332.83     1327.60     10.24 o 
   1   3   2      409.74      504.94      4.64 o 
   2   3   2       62.66       74.70      2.92 o 
   3   3   2      382.55      392.79      5.99 o 
   4   3   2      868.44      847.38     13.02 o 
   5   3   2      102.71      112.23      6.55 o 
   6   3   2        5.93        3.93      2.17 o 
  -7   4   2      241.53      242.71      8.89 o 
  -6   4   2       13.22       24.28      9.37 o 
  -5   4   2      660.59      651.01      9.08 o 
  -4   4   2      706.01      712.66      9.54 o 
  -3   4   2     2419.78     2532.50     21.70 o 
  -2   4   2      726.42      651.61      5.01 o 
  -1   4   2     3682.78     3662.51     47.73 o 
   0   4   2       79.50       61.44      1.71 o 
   1   4   2     3167.16     3093.13     23.38 o 
   2   4   2      513.32      485.50      5.88 o 
   3   4   2      768.19      805.06      9.32 o 
   4   4   2     1746.96     1758.07     21.97 o 
   5   4   2      535.95      512.36      9.22 o 
   6   4   2      216.52      229.15     17.28 o 
  -7   5   2       37.57       36.62      4.31 o 
  -6   5   2        4.06        4.11      2.39 o 
  -5   5   2      251.86      267.46      5.83 o 
  -4   5   2      200.82      192.00      4.62 o 
  -3   5   2        2.43        3.54      1.20 o 
  -2   5   2       76.79       98.05      2.39 o 
  -1   5   2       34.71       43.51      1.79 o 
   0   5   2       68.77       80.55      1.80 o 
   1   5   2      509.07      544.24      5.60 o 
   2   5   2      107.98      105.19      2.55 o 
   3   5   2        0.42        0.94      0.67 o 
   4   5   2       63.26       56.66      3.01 o 
   5   5   2        1.94        4.28      1.90 o 
   6   5   2       48.89       57.05      5.90 o 
  -7   6   2      123.74      127.32      6.45 o 
  -6   6   2      235.07      231.58      8.53 o 
  -5   6   2      458.64      461.23      9.07 o 
  -4   6   2     1268.71     1345.66     15.00 o 
  -3   6   2     1601.07     1629.95     14.79 o 
  -2   6   2     3417.08     3512.98     26.43 o 
  -1   6   2     3291.50     3207.72     22.88 o 
   0   6   2     2486.99     2345.15     18.92 o 
   1   6   2     1147.81     1022.49      9.16 o 
   2   6   2      549.04      506.76      6.50 o 
   3   6   2      630.73      661.39      7.07 o 
   4   6   2      599.64      642.35     10.34 o 
   5   6   2       27.74       24.82      2.79 o 
   6   6   2      272.21      289.82      8.91 o 
  -7   7   2        0.68        1.23      2.79 o 
  -6   7   2      140.75      136.18      7.14 o 
  -5   7   2        9.75       10.87      1.83 o 
  -4   7   2      173.26      165.05      3.51 o 
  -3   7   2      209.36      240.63      3.96 o 
  -2   7   2       54.63       62.88      1.84 o 
  -1   7   2      123.83      141.56      4.27 o 
   0   7   2      104.41       69.21     42.97 o 
   1   7   2        6.43        9.55      0.93 o 
   2   7   2      148.86      151.31      3.08 o 
   3   7   2      146.36      141.90      4.10 o 
   4   7   2       46.70       44.18      3.00 o 
   5   7   2        0.56        3.30      1.60 o 
   6   7   2        1.00       -0.68      3.03 o 
  -7   8   2       58.11       51.99      4.79 o 
  -6   8   2      419.66      409.36      9.13 o 
  -5   8   2      185.25      196.53      6.73 o 
  -4   8   2      192.99      186.71      4.78 o 
  -3   8   2      638.80      644.78      7.93 o 
  -2   8   2     2346.52     2415.06     20.55 o 
  -1   8   2     1017.95     1014.61     11.27 o 
   0   8   2     3891.14     3841.74     44.68 o 
   1   8   2     2628.41     2695.53     22.72 o 
   2   8   2     1126.60     1168.03     13.45 o 
   3   8   2      339.39      351.20      5.46 o 
   4   8   2      194.65      202.31      6.47 o 
   5   8   2       70.49       65.49      5.39 o 
  -6   9   2       18.23       23.10      2.95 o 
  -5   9   2        6.62        6.28      1.53 o 
  -4   9   2       12.19        9.78      1.67 o 
  -3   9   2       26.41       30.49      1.83 o 
  -2   9   2      145.56      134.78      2.99 o 
  -1   9   2      229.66      255.97      5.91 o 
   0   9   2      101.61      104.72      6.50 o 
   1   9   2      138.61      157.79      4.87 o 
   2   9   2      155.25      169.17      3.94 o 
   3   9   2      384.45      382.66      6.73 o 
   4   9   2      262.28      226.28      6.41 o 
   5   9   2        2.99        2.21      2.20 o 
  -6  10   2      218.77      215.36      7.55 o 
  -5  10   2      232.66      240.82      6.49 o 
  -4  10   2       22.60       20.81      1.71 o 
  -3  10   2      938.26      937.64     10.62 o 
  -2  10   2      896.20      932.31     11.51 o 
  -1  10   2     1779.68     1726.62     19.11 o 
   0  10   2     3169.33     3314.66     29.93 o 
   1  10   2     3272.86     3407.74     31.29 o 
   2  10   2     1275.35     1319.16     11.30 o 
   3  10   2      862.57      864.41     10.96 o 
   4  10   2      160.04      162.94      5.30 o 
   5  10   2      224.83      244.48      8.94 o 
  -6  11   2       12.99       16.54      2.87 o 
  -5  11   2       75.35       65.61      3.57 o 
  -4  11   2      133.44      141.00      3.96 o 
  -3  11   2      400.24      395.65      6.87 o 
  -2  11   2       33.83       31.90      1.84 o 
  -1  11   2        0.84        1.90      0.90 o 
   0  11   2        2.92        2.58      4.21 o 
   1  11   2       42.35       45.15      3.65 o 
   2  11   2        7.52        7.69      1.10 o 
   3  11   2       65.90       65.20      3.48 o 
   4  11   2        0.67        0.62      1.79 o 
   5  11   2        3.04        3.74      3.47 o 
  -6  12   2      315.93      344.40     12.90 o 
  -5  12   2      168.09      165.73      5.43 o 
  -4  12   2      667.89      679.58     14.11 o 
  -3  12   2     1243.69     1253.62     14.14 o 
  -2  12   2      489.17      519.42      7.18 o 
  -1  12   2      829.87      892.33     11.30 o 
   0  12   2     2438.83     2666.69     20.64 o 
   1  12   2      217.30      202.89      4.06 o 
   2  12   2      335.98      337.90      5.53 o 
   3  12   2     1338.03     1354.54     24.58 o 
   4  12   2       74.80       62.12      4.52 o 
   5  12   2      123.33      115.28      6.96 o 
  -6  13   2       12.20       13.51      2.57 o 
  -5  13   2       27.08       23.79      3.15 o 
  -4  13   2       43.75       42.59      3.55 o 
  -3  13   2      173.00      172.86      4.96 o 
  -2  13   2       24.72       21.23      5.90 o 
  -1  13   2       25.34       34.82      2.09 o 
   0  13   2       29.56       28.28      3.13 o 
   1  13   2       38.18       32.61      1.80 o 
   2  13   2       17.49       15.31      1.36 o 
   3  13   2      111.63      107.45      5.52 o 
   4  13   2        4.69        3.24      2.00 o 
   5  13   2        0.39        0.74      2.92 o 
  -6  14   2      365.65      386.18     20.10 o 
  -5  14   2       14.09       15.43      2.70 o 
  -4  14   2      889.11      927.21     15.65 o 
  -3  14   2      732.99      749.89     17.31 o 
  -2  14   2      458.85      454.97      8.15 o 
  -1  14   2        7.05        9.03      1.50 o 
   0  14   2     1001.56     1034.50     12.34 o 
   1  14   2        9.61        8.25      0.98 o 
   2  14   2       28.22       25.82      2.42 o 
   3  14   2      546.12      553.92     13.43 o 
   4  14   2      379.41      379.97     10.13 o 
  -5  15   2        4.98        6.02      2.85 o 
  -4  15   2       38.48       35.52      3.97 o 
  -3  15   2        2.49        2.27      2.29 o 
  -2  15   2       76.36       78.44      4.02 o 
  -1  15   2       27.52       26.65      2.07 o 
   0  15   2        0.36       -1.86      1.86 o 
   1  15   2      129.31      122.21      4.01 o 
   2  15   2        0.66        1.01      1.66 o 
   3  15   2       51.03       41.50      3.60 o 
   4  15   2       20.43       20.17      3.26 o 
  -5  16   2      485.15      472.06     10.76 o 
  -4  16   2      490.44      503.33     14.04 o 
  -3  16   2       92.41       88.56      4.33 o 
  -2  16   2     1396.02     1481.26     28.32 o 
  -1  16   2      625.18      646.87     15.02 o 
   0  16   2      204.03      200.32      9.98 o 
   1  16   2      633.06      652.35     14.60 o 
   2  16   2      802.78      849.95     14.94 o 
   3  16   2      365.59      365.24     11.96 o 
   4  16   2      301.58      330.24     10.28 o 
  -5  17   2       55.75       50.93      4.58 o 
  -4  17   2       49.26       29.95      4.38 o 
  -3  17   2        5.04        8.86      1.65 o 
  -2  17   2       13.12       16.59      2.17 o 
  -1  17   2      184.16      179.07      6.90 o 
   0  17   2      204.39      201.54      6.73 o 
   1  17   2       35.47       32.12      3.60 o 
   2  17   2       18.93       16.50      2.71 o 
   3  17   2       20.71       17.32      2.88 o 
  -4  18   2       82.36       77.02      5.16 o 
  -3  18   2       40.19       43.26      3.14 o 
  -2  18   2      263.75      280.14      7.40 o 
  -1  18   2       91.69       85.50      4.34 o 
   0  18   2       75.54       76.36      4.20 o 
   1  18   2      801.25      858.73     15.10 o 
   2  18   2      240.15      262.05      7.47 o 
   3  18   2       74.44       73.24      6.59 o 
  -4  19   2       18.56       16.54      3.59 o 
  -3  19   2       31.07       32.77      3.39 o 
  -2  19   2       19.03       20.06      3.02 o 
  -1  19   2       39.83       39.72      3.44 o 
   0  19   2       32.79       28.48      3.10 o 
   1  19   2       37.73       35.37      4.35 o 
   2  19   2        2.22        3.09      2.24 o 
  -3  20   2       48.16       52.08      3.96 o 
  -2  20   2      274.66      282.44      8.21 o 
  -1  20   2      291.87      328.56      8.57 o 
   0  20   2      353.64      386.32      9.34 o 
   1  20   2      102.70       93.60      5.56 o 
   2  20   2      249.67      252.33      9.18 o 
  -2  21   2       74.76       81.50      4.68 o 
  -1  21   2       15.78       12.70      3.11 o 
   0  21   2        4.75        5.09      2.59 o 
   1  21   2       50.37       45.60      4.71 o 
  -7   1   3      355.46      362.90      9.08 o 
  -6   1   3      202.50      198.66      6.77 o 
  -5   1   3     1355.79     1371.41     14.71 o 
  -4   1   3      401.49      377.52      5.89 o 
  -3   1   3     1507.26     1530.56     13.10 o 
  -2   1   3     3697.92     3691.34     27.58 o 
  -1   1   3       19.94       14.12      1.09 o 
   0   1   3     2153.95     2140.01     11.96 o 
   1   1   3     2197.36     2316.45     18.72 o 
   2   1   3      314.09      302.44      4.56 o 
   3   1   3      152.17      154.90      3.45 o 
   4   1   3     1102.95     1175.83     29.76 o 
   5   1   3       77.56       93.18      7.22 o 
  -7   2   3        0.56        0.12      2.69 o 
  -6   2   3        3.07        4.23      2.56 o 
  -5   2   3       62.06       62.77      3.34 o 
  -4   2   3       66.72       69.01      2.58 o 
  -3   2   3       67.06       68.24      2.29 o 
  -2   2   3      294.47      377.68      8.65 o 
  -1   2   3       95.57       99.90      1.81 o 
   0   2   3      684.51      720.92     10.04 o 
   1   2   3      142.28      158.25      3.02 o 
   2   2   3        5.99        6.96      0.96 o 
   3   2   3      666.80      668.70      7.46 o 
   4   2   3      120.51      121.96      7.29 o 
   5   2   3       57.41       62.36      5.87 o 
  -7   3   3       30.03       34.30      3.79 o 
  -6   3   3       78.22       75.37      4.10 o 
  -5   3   3     1313.14     1349.19     14.48 o 
  -4   3   3     1678.85     1751.88     17.44 o 
  -3   3   3      601.29      588.70      6.69 o 
  -2   3   3     7849.97     8035.32     89.50 o 
  -1   3   3     3266.44     3387.55     26.18 o 
   0   3   3     2094.45     2184.45     20.90 o 
   1   3   3      801.86      783.18      7.93 o 
   2   3   3     1926.63     2089.81     21.99 o 
   3   3   3      326.19      334.00      5.11 o 
   4   3   3      502.12      513.99     11.48 o 
   5   3   3      432.05      466.06      9.24 o 
  -7   4   3       41.04       34.84      3.42 o 
  -6   4   3       75.31       77.09      5.06 o 
  -5   4   3       17.01       22.22      2.71 o 
  -4   4   3      608.58      654.15      8.10 o 
  -3   4   3       60.83       69.43      2.27 o 
  -2   4   3      463.67      486.72     12.94 o 
  -1   4   3     1178.17     1262.98     17.11 o 
   0   4   3      134.95      136.94      2.55 o 
   1   4   3      669.55      737.33      7.90 o 
   2   4   3       53.48       57.19      3.06 o 
   3   4   3       91.54      108.27      3.86 o 
   4   4   3       39.97       41.35      3.59 o 
   5   4   3        4.78        3.57      2.15 o 
  -7   5   3      143.08      136.85      7.38 o 
  -6   5   3      307.73      306.69      7.79 o 
  -5   5   3      296.37      307.67      6.93 o 
  -4   5   3      734.28      763.07      9.26 o 
  -3   5   3     1620.80     1677.50     17.60 o 
  -2   5   3     1748.70     1806.91     14.67 o 
  -1   5   3     1062.27       -0.55      0.55 o 
   0   5   3     1433.55     1466.28     15.22 o 
   1   5   3      140.79      110.72      2.55 o 
   2   5   3     1128.84     1125.24     13.23 o 
   3   5   3      297.80      295.34      5.42 o 
   4   5   3      236.70      237.21      6.76 o 
   5   5   3      504.32      545.63     11.07 o 
  -7   6   3        3.63        3.18      2.54 o 
  -6   6   3      407.10      394.70      8.13 o 
  -5   6   3        1.08        1.21      1.73 o 
  -4   6   3        1.06        3.38      1.48 o 
  -3   6   3       16.91       17.06      1.28 o 
  -1   6   3      414.28      424.33      8.18 o 
   0   6   3       23.97       27.41      2.04 o 
   1   6   3       10.68       12.00      2.59 o 
   2   6   3        1.67        4.68      1.27 o 
   3   6   3       26.13       21.17      2.17 o 
   4   6   3       46.01       34.16      3.05 o 
   5   6   3        7.02        6.41      2.01 o 
  -7   7   3      259.41      238.69      8.10 o 
  -6   7   3      178.57      187.47     12.45 o 
  -5   7   3       91.46       89.17      4.31 o 
  -4   7   3      207.17      198.27      3.94 o 
  -3   7   3      666.95      676.17     10.16 o 
  -2   7   3       37.44       46.04      2.27 o 
  -1   7   3     1710.77     1662.93     16.75 o 
   0   7   3     2804.41     2955.85     31.64 o 
   1   7   3      425.66      397.11      6.36 o 
   2   7   3     1877.16     1985.31     16.04 o 
   3   7   3     1900.30     1964.37     28.17 o 
   4   7   3      353.94      349.46      8.96 o 
   5   7   3      235.54      210.90     36.65 o 
  -7   8   3       58.32       55.94      5.88 o 
  -6   8   3        2.30        7.00      2.55 o 
  -5   8   3      119.00      108.66      5.23 o 
  -4   8   3      413.77      436.08     10.16 o 
  -3   8   3       10.62       10.13      1.24 o 
  -2   8   3        0.01        1.23      0.80 o 
  -1   8   3      371.96      395.62      6.85 o 
   0   8   3      491.51      536.80     10.32 o 
   1   8   3      368.30      403.26      6.69 o 
   2   8   3      716.63      702.14      7.70 o 
   3   8   3      286.75      283.52      5.67 o 
   4   8   3        0.24        0.69      1.51 o 
   5   8   3        5.29        2.87      2.95 o 
  -7   9   3      465.59      461.75     17.10 o 
  -6   9   3      659.35      705.85     21.21 o 
  -5   9   3      142.93      143.48      5.15 o 
  -4   9   3      378.30      389.62      6.87 o 
  -3   9   3      716.95      738.09     10.05 o 
  -2   9   3      220.30      207.44      4.49 o 
  -1   9   3      316.80      291.87      7.59 o 
   0   9   3     1574.53     1591.40     20.11 o 
   1   9   3     2593.21     2655.94     23.73 o 
   2   9   3      990.26     1000.05     11.99 o 
   3   9   3      390.76      383.99     10.17 o 
   4   9   3      272.55      282.68      7.33 o 
   5   9   3       95.94       75.11      6.31 o 
  -6  10   3       16.66       15.49      2.05 o 
  -5  10   3        6.50        7.58      1.83 o 
  -4  10   3       13.58       15.14      1.54 o 
  -3  10   3       37.24       40.04      2.80 o 
  -2  10   3      202.84      206.87      4.43 o 
  -1  10   3       38.46       39.91      3.53 o 
   0  10   3       89.53       78.17      4.83 o 
   1  10   3       37.18       31.48      3.68 o 
   2  10   3        9.83       11.04      1.72 o 
   3  10   3      172.06      147.48      5.15 o 
   4  10   3      117.37      112.93      6.90 o 
   5  10   3        0.26       -2.61      2.83 o 
  -6  11   3      149.20      152.43      8.60 o 
  -5  11   3      279.76      301.45      8.06 o 
  -4  11   3      737.80      744.07     13.63 o 
  -3  11   3       97.15      102.33      3.67 o 
  -2  11   3      755.24      782.71      9.30 o 
  -1  11   3     1778.46     1982.62     24.68 o 
   0  11   3     1087.09     1124.80     22.33 o 
   1  11   3     1330.83     1372.64     15.83 o 
   2  11   3     1161.56     1185.87     17.92 o 
   3  11   3     1012.26     1068.14     16.95 o 
   4  11   3      251.65      263.63      7.99 o 
  -6  12   3       11.21       10.87      3.07 o 
  -5  12   3       73.83       68.97      4.61 o 
  -4  12   3      536.08      530.00     12.88 o 
  -3  12   3       91.76       73.02      4.99 o 
  -2  12   3       14.16       17.45      2.66 o 
  -1  12   3        1.20        2.16      3.42 o 
   0  12   3       43.38       37.85      3.88 o 
   1  12   3      246.74      243.39      6.37 o 
   2  12   3        8.34        7.93      1.50 o 
   3  12   3        4.28        3.00      2.79 o 
   4  12   3        2.27        4.15      1.86 o 
  -6  13   3      106.31      110.46      9.48 o 
  -5  13   3      106.73      120.15      6.49 o 
  -4  13   3      354.35      348.72      7.67 o 
  -3  13   3      756.25      797.16     12.11 o 
  -2  13   3      281.62      275.85      6.58 o 
  -1  13   3      696.52      714.81     11.04 o 
   0  13   3      135.28      135.59      4.69 o 
   1  13   3      184.29      181.22      5.62 o 
   2  13   3       94.16       99.16      4.79 o 
   3  13   3      326.08      316.79      8.17 o 
   4  13   3      110.81      105.46      7.14 o 
  -6  14   3        0.22        0.74      3.86 o 
  -5  14   3        3.37        6.32      2.79 o 
  -4  14   3        4.47        3.72      2.00 o 
  -3  14   3       19.66       19.41      2.62 o 
  -2  14   3      248.04      255.01      8.76 o 
  -1  14   3      149.91      150.90      7.24 o 
   0  14   3        9.36        9.58      2.60 o 
   1  14   3      150.45      135.71      6.67 o 
   2  14   3      167.91      170.63      7.62 o 
   3  14   3       44.80       39.21      4.01 o 
   4  14   3        0.07        3.84      2.56 o 
  -5  15   3      165.21      167.06      7.50 o 
  -4  15   3      417.02      407.90      7.49 o 
  -3  15   3      817.20      866.52     12.23 o 
  -2  15   3      479.60      483.96     13.70 o 
  -1  15   3     1263.22     1333.61     30.20 o 
   0  15   3      252.99      283.23      9.26 o 
   1  15   3      222.40      208.39      7.19 o 
   2  15   3      132.25      132.32      9.28 o 
   3  15   3      337.33      343.36     10.69 o 
  -5  16   3        0.08        0.50      3.12 o 
  -4  16   3       29.67       22.56      3.32 o 
  -3  16   3       12.27       12.18      3.19 o 
  -2  16   3        9.68        5.90      2.86 o 
  -1  16   3      183.22      173.85      7.90 o 
   0  16   3       24.19       22.30      2.84 o 
   1  16   3      184.77      181.84      6.85 o 
   2  16   3        3.92        1.24      2.16 o 
   3  16   3       26.21       27.35      4.52 o 
  -4  17   3      427.86      427.12     19.83 o 
  -3  17   3      537.35      583.23     16.07 o 
  -2  17   3      409.65      411.04     12.61 o 
  -1  17   3      509.10      529.81      9.51 o 
   0  17   3      331.59      332.41      7.78 o 
   1  17   3      513.41      532.14     13.72 o 
   2  17   3      138.51      136.71      9.37 o 
   3  17   3      106.67      100.88      8.51 o 
  -4  18   3       48.97       48.05      4.38 o 
  -3  18   3        1.72        0.07      2.70 o 
  -2  18   3        9.42        8.93      3.09 o 
  -1  18   3       17.29       19.31      3.35 o 
   0  18   3        0.09        3.51      2.74 o 
   1  18   3       76.30       69.89      4.79 o 
   2  18   3        5.39        8.49      2.53 o 
  -3  19   3      185.64      188.36      7.63 o 
  -2  19   3       93.52       91.46      5.74 o 
  -1  19   3       96.63      112.69      5.09 o 
   0  19   3      204.90      204.48      7.65 o 
   1  19   3      382.23      385.71     11.87 o 
   2  19   3       71.39       82.81      7.36 o 
  -3  20   3        5.00        1.78      2.59 o 
  -2  20   3        0.03        4.89      3.26 o 
  -1  20   3       17.37       20.28      3.74 o 
   0  20   3        3.06        2.48      2.58 o 
   1  20   3       26.07       23.91      4.39 o 
  -2  21   3      142.64      140.05      6.17 o 
  -1  21   3      267.53      246.20      9.38 o 
   0  21   3       52.25       45.97      4.48 o 
  -7   0   4       49.38       41.00      5.09 o 
  -6   0   4      929.39      960.01     21.53 o 
  -5   0   4        3.36        5.27      1.76 o 
  -4   0   4      820.51      820.11     13.61 o 
  -3   0   4     1871.21     1957.65     27.07 o 
  -2   0   4      733.93      675.93     11.46 o 
  -1   0   4     1635.81     1647.19     23.06 o 
   0   0   4     4689.62     4940.01     56.87 o 
   1   0   4     2624.69     2859.54     37.84 o 
   2   0   4      615.06      626.49     16.09 o 
   3   0   4     1830.47     1891.69     38.86 o 
   4   0   4       22.21       35.72      6.76 o 
   5   0   4      132.16      130.47      8.02 o 
  -7   1   4      228.30      212.91      6.94 o 
  -6   1   4       32.54       29.68      3.46 o 
  -5   1   4       74.39       69.70      3.36 o 
  -4   1   4       28.21       27.91      2.27 o 
  -3   1   4       30.30       33.35      2.26 o 
  -2   1   4      943.18     1048.86     10.68 o 
  -1   1   4       13.41       18.58      1.77 o 
   0   1   4       21.54       35.39      5.34 o 
   1   1   4       37.97       37.55      3.46 o 
   2   1   4      198.77      215.99      5.29 o 
   3   1   4       34.93       30.94      2.29 o 
   4   1   4        9.28       10.72      1.84 o 
   5   1   4        0.00        1.76      1.71 o 
  -7   2   4       26.33       31.11      3.60 o 
  -6   2   4      250.96      264.99      7.12 o 
  -5   2   4      108.58      112.24      3.80 o 
  -4   2   4      801.19      846.06     10.14 o 
  -3   2   4      413.39      408.94      6.78 o 
  -2   2   4      675.30      715.38      8.10 o 
  -1   2   4     1608.36     1676.97     15.11 o 
   0   2   4     2132.80     2141.86     19.09 o 
   1   2   4      834.98      861.38      9.83 o 
   2   2   4      326.43      332.35      5.04 o 
   3   2   4      895.79      902.19     11.74 o 
   4   2   4      110.97      102.42      6.60 o 
   5   2   4       95.50       94.63      9.10 o 
  -7   3   4       57.58       54.80      4.05 o 
  -6   3   4       52.13       52.56      3.77 o 
  -5   3   4       10.94       13.12      1.75 o 
  -4   3   4      199.78      205.36      5.49 o 
  -3   3   4      876.35      916.01     16.31 o 
  -2   3   4        4.09       13.64      2.14 o 
  -1   3   4      113.49      126.27      2.89 o 
   0   3   4        5.49        4.08      1.66 o 
   1   3   4      632.99      675.16     11.35 o 
   2   3   4      171.04      163.83      3.88 o 
   3   3   4       14.51       16.75      1.63 o 
   4   3   4        4.34        6.49      1.84 o 
   5   3   4        2.31        3.89      2.02 o 
  -7   4   4       83.14       75.18      4.77 o 
  -6   4   4      501.43      499.10     10.30 o 
  -5   4   4      678.44      723.10     10.44 o 
  -4   4   4      552.88      547.39      6.70 o 
  -3   4   4     1615.68     1701.06     17.22 o 
  -2   4   4     5882.33     6160.53     55.98 o 
  -1   4   4      647.10      620.97      6.70 o 
   0   4   4      595.95      589.85      6.64 o 
   1   4   4     2007.65     2082.49     25.40 o 
   2   4   4      179.52      186.27      4.02 o 
   3   4   4       33.98       35.33      2.45 o 
   4   4   4      310.42      338.69      8.78 o 
   5   4   4      234.41      245.65     11.27 o 
  -7   5   4        7.53       11.21      3.24 o 
  -6   5   4        0.11        6.96      2.81 o 
  -5   5   4        2.00        5.15      1.30 o 
  -4   5   4        0.78        4.70      1.69 o 
  -3   5   4      403.20      416.38      5.89 o 
  -2   5   4      595.93      629.02     10.22 o 
  -1   5   4      741.06      726.33      8.80 o 
   0   5   4      240.77      244.44      6.45 o 
   1   5   4      100.71       97.53      4.85 o 
   2   5   4      125.60      116.64      5.00 o 
   3   5   4       76.09       71.89      3.85 o 
   4   5   4      141.97      137.16     10.60 o 
   5   5   4       29.91       37.92      5.61 o 
  -7   6   4       38.60       38.68      6.79 o 
  -6   6   4      147.73      152.68      5.67 o 
  -5   6   4      206.79      200.90      5.77 o 
  -4   6   4      442.84      460.10      6.16 o 
  -3   6   4      399.63      394.58      5.57 o 
  -2   6   4      919.56      939.47     11.28 o 
  -1   6   4      504.84      498.33     12.04 o 
   0   6   4      642.70      640.11     10.29 o 
   1   6   4      916.02      971.27     12.13 o 
   2   6   4      223.54      222.55      4.65 o 
   3   6   4     1013.86     1020.50     22.44 o 
   4   6   4      534.93      541.95     21.50 o 
  -7   7   4       36.00       33.99      4.86 o 
  -6   7   4       18.36       16.80      2.47 o 
  -5   7   4       96.71       96.40      3.97 o 
  -4   7   4        2.75        5.42      2.48 o 
  -3   7   4      177.13      183.34      4.45 o 
  -2   7   4      147.29      163.40      3.67 o 
  -1   7   4      285.16      273.84      6.39 o 
   0   7   4       73.87       79.06      3.12 o 
   1   7   4       79.60       88.51      3.57 o 
   2   7   4      112.17      109.77      5.24 o 
   3   7   4       19.60       20.82      2.52 o 
   4   7   4        1.21        0.58      2.06 o 
  -7   8   4      290.25      284.00     12.04 o 
  -6   8   4      238.49      236.64     12.63 o 
  -5   8   4      502.20      522.52     13.02 o 
  -4   8   4      995.26     1011.01     14.22 o 
  -3   8   4      267.65      265.68      5.29 o 
  -2   8   4      181.79      153.44      4.77 o 
  -1   8   4      625.31      613.36     11.64 o 
   0   8   4      430.30      424.73      7.27 o 
   1   8   4      557.21      562.62      7.75 o 
   2   8   4      842.21      865.45     12.73 o 
   3   8   4      875.37      895.58     15.32 o 
   4   8   4      276.10      269.49      7.91 o 
  -6   9   4       34.61       28.25      3.84 o 
  -5   9   4       15.44       15.48      2.86 o 
  -4   9   4       29.18       33.72      3.47 o 
  -3   9   4       13.07       15.05      2.55 o 
  -2   9   4       23.64       27.50      2.61 o 
  -1   9   4       96.10       85.86      9.84 o 
   0   9   4       23.26       21.19      3.93 o 
   1   9   4       64.09       68.85      3.98 o 
   2   9   4       60.50       56.28      4.31 o 
   3   9   4       13.00       13.16      2.59 o 
   4   9   4       32.28       30.98      3.42 o 
  -6  10   4      243.87      237.91      9.69 o 
  -5  10   4      826.29      842.03     15.19 o 
  -4  10   4      933.27      991.46     33.57 o 
  -3  10   4      279.68      288.42      6.10 o 
  -2  10   4      192.23      202.18      5.78 o 
  -1  10   4      780.75      814.45     11.14 o 
   0  10   4      199.72      199.81      6.47 o 
   1  10   4      225.40      231.07      5.20 o 
   2  10   4     1279.01     1319.55     22.72 o 
   3  10   4       92.90      101.73      5.68 o 
   4  10   4      192.27      192.03     14.96 o 
  -6  11   4       12.64        9.94      2.55 o 
  -5  11   4       42.13       41.06      4.28 o 
  -4  11   4        0.64        3.66      1.72 o 
  -3  11   4       77.03       73.75      4.14 o 
  -2  11   4      109.78       97.31      4.30 o 
  -1  11   4      112.48      112.93      5.09 o 
   0  11   4      394.46      392.02      7.90 o 
   1  11   4        4.61        7.25      2.00 o 
   2  11   4      119.37      108.51      5.69 o 
   3  11   4       59.08       51.83      4.49 o 
   4  11   4        1.42        0.76      3.14 o 
  -6  12   4       49.68       48.85      4.55 o 
  -5  12   4      116.96      115.59      6.00 o 
  -4  12   4      278.50      294.08      6.46 o 
  -3  12   4      362.13      368.86     11.26 o 
  -2  12   4      180.09      180.02      9.77 o 
  -1  12   4      855.21      901.75     17.17 o 
   0  12   4      398.24      421.25      9.15 o 
   1  12   4      134.83      133.57      6.47 o 
   2  12   4      820.57      857.41     33.34 o 
   3  12   4      143.30      149.89      8.66 o 
   4  12   4      184.32      146.06     30.77 o 
  -6  13   4        0.04        1.12      3.96 o 
  -5  13   4       14.24       14.41      2.74 o 
  -4  13   4       29.01       27.57      2.72 o 
  -3  13   4       41.83       41.59      3.98 o 
  -2  13   4      122.93      119.54      5.66 o 
  -1  13   4        7.03       12.63      3.85 o 
   0  13   4       42.77       43.88      4.67 o 
   1  13   4       69.93       62.31      5.01 o 
   2  13   4       44.98       39.87      4.02 o 
   3  13   4       62.21       65.00      7.02 o 
  -5  14   4       69.17       62.29      5.86 o 
  -4  14   4       71.96       73.49      4.11 o 
  -3  14   4      794.53      840.13     14.26 o 
  -2  14   4      859.72      883.90     21.32 o 
  -1  14   4      769.16      849.91     22.18 o 
   0  14   4      494.87      506.24     17.41 o 
   1  14   4      472.65      488.61      9.52 o 
   2  14   4      338.17      325.55     11.01 o 
   3  14   4       47.82       44.42      4.90 o 
  -5  15   4        1.22        2.26      2.05 o 
  -4  15   4       47.69       44.74      3.63 o 
  -3  15   4        7.18        7.84      2.99 o 
  -2  15   4      234.33      222.05     12.08 o 
  -1  15   4        0.86        3.72      3.44 o 
   0  15   4      249.72      256.07      8.62 o 
   1  15   4      230.46      236.21     13.26 o 
   2  15   4       17.95       11.01      2.33 o 
   3  15   4        6.34        6.13      4.05 o 
  -5  16   4      286.96      270.05     11.20 o 
  -4  16   4      143.11      137.53      5.56 o 
  -3  16   4      137.65      127.95      5.95 o 
  -2  16   4      326.25      318.90      9.02 o 
  -1  16   4      572.91      630.72     10.59 o 
   0  16   4      342.17      344.65     11.33 o 
   1  16   4      113.98      117.17      8.02 o 
   2  16   4      152.92      136.64      8.93 o 
  -4  17   4        0.62        3.50      2.62 o 
  -3  17   4        6.45        2.81      2.77 o 
  -2  17   4        3.63        8.89      3.60 o 
  -1  17   4       24.19       21.13      3.55 o 
   0  17   4       22.24       19.58      3.76 o 
   1  17   4        0.15       -0.82      2.48 o 
   2  17   4       22.58       25.13      4.41 o 
  -4  18   4       83.85       81.83      5.88 o 
  -3  18   4      343.42      340.48     10.86 o 
  -2  18   4      302.59      333.55     10.13 o 
  -1  18   4      179.50      188.20      6.53 o 
   0  18   4      441.56      418.57     11.30 o 
   1  18   4      349.00      356.62      9.00 o 
  -3  19   4       15.72       10.28      3.29 o 
  -2  19   4       29.04       24.75      3.15 o 
  -1  19   4       83.94       78.17      5.02 o 
   0  19   4      119.05      117.74      7.94 o 
   1  19   4        0.57       -2.44      2.63 o 
  -2  20   4       20.37       19.68      3.62 o 
  -1  20   4       61.30       58.90      4.41 o 
  -7   1   5       91.21       83.50      4.91 o 
  -6   1   5      342.81      348.15     13.13 o 
  -5   1   5      403.08      429.32      9.89 o 
  -4   1   5      117.79      118.07      3.53 o 
  -3   1   5      743.31      756.11      9.20 o 
  -2   1   5      187.80      197.24      3.83 o 
  -1   1   5      843.64      858.35     10.75 o 
   0   1   5     1319.75     1329.96     14.21 o 
   1   1   5     1266.03     1351.33     12.60 o 
   2   1   5     1260.52     1318.90     16.11 o 
   3   1   5      874.66      923.62      9.15 o 
   4   1   5      276.18      288.14     12.91 o 
  -7   2   5        0.05        1.75      2.47 o 
  -6   2   5       46.50       45.18      3.46 o 
  -5   2   5      121.09      110.41      4.72 o 
  -4   2   5        4.74        7.65      1.50 o 
  -3   2   5      170.17      179.47      5.49 o 
  -2   2   5      201.92      219.62      3.88 o 
  -1   2   5       87.23       88.65      2.63 o 
   0   2   5      294.24      308.58      5.19 o 
   1   2   5       54.08       62.01      5.14 o 
   2   2   5       23.05       26.69      2.39 o 
   3   2   5      119.83      123.28      5.00 o 
   4   2   5        7.55        7.61      2.71 o 
  -7   3   5      214.54      224.92      8.43 o 
  -6   3   5      132.10      141.07      5.27 o 
  -5   3   5      186.02      201.57      5.83 o 
  -4   3   5      281.35      288.46      6.15 o 
  -3   3   5      737.16      794.14     10.14 o 
  -2   3   5       31.27       32.18      1.71 o 
  -1   3   5     1122.76     1165.57     16.37 o 
   0   3   5      318.27      297.95      4.81 o 
   1   3   5      481.08      505.12      9.69 o 
   2   3   5      108.22      114.20      4.67 o 
   3   3   5      294.67      302.04      5.85 o 
   4   3   5      137.04      130.63      9.13 o 
  -7   4   5       21.61       15.86      3.58 o 
  -6   4   5      142.98      125.23      4.18 o 
  -5   4   5       30.83       31.72      2.42 o 
  -4   4   5      100.23      101.57      3.29 o 
  -3   4   5        1.84       12.60      1.93 o 
  -2   4   5       97.97      109.54      6.57 o 
  -1   4   5      164.30      169.31      5.20 o 
   0   4   5       12.45       15.98      2.19 o 
   1   4   5        1.93        3.85      1.85 o 
   2   4   5      109.19       97.78      7.41 o 
   3   4   5      151.22      140.48      5.35 o 
   4   4   5        5.76        6.85      2.95 o 
  -7   5   5      107.85      110.82      6.18 o 
  -6   5   5      188.64      177.24      8.20 o 
  -5   5   5       57.19       54.93      2.77 o 
  -4   5   5      408.95      413.65      6.38 o 
  -3   5   5     1729.63     1797.96     16.42 o 
  -2   5   5      791.08      796.00      9.06 o 
  -1   5   5     1787.55     1898.98     23.15 o 
   0   5   5      784.48      826.03     10.26 o 
   1   5   5      576.52      629.62      9.63 o 
   2   5   5      320.93      322.90      8.81 o 
   3   5   5      161.14      152.25      5.00 o 
   4   5   5      214.17      232.63      8.10 o 
  -7   6   5        1.92        4.59      2.97 o 
  -6   6   5      205.11      194.76      8.02 o 
  -5   6   5       29.52       27.83      2.10 o 
  -4   6   5        3.83       13.50      3.04 o 
  -3   6   5      522.12      537.36     11.21 o 
  -2   6   5       10.79       23.57      1.89 o 
  -1   6   5      325.53      309.53     11.87 o 
   0   6   5      178.23      174.14      5.91 o 
   1   6   5      186.10      183.89      5.05 o 
   2   6   5      427.71      432.67      9.48 o 
   3   6   5        7.43       11.54      2.89 o 
   4   6   5       29.93       31.82      4.97 o 
  -7   7   5       93.63       95.33      7.64 o 
  -6   7   5      135.70      134.12      5.58 o 
  -5   7   5      247.82      256.23      6.24 o 
  -4   7   5      994.92     1062.54     14.32 o 
  -3   7   5      827.16      860.10     10.39 o 
  -2   7   5      490.77      519.99      9.51 o 
  -1   7   5      990.88     1039.41     15.22 o 
   0   7   5      772.67      790.79      9.84 o 
   1   7   5       65.24       64.30      3.62 o 
   2   7   5      326.01      324.00      8.57 o 
   3   7   5      152.70      158.43      7.42 o 
   4   7   5      197.94      188.36     11.74 o 
  -6   8   5       10.46        8.88      2.65 o 
  -5   8   5       97.61       89.98      4.69 o 
  -4   8   5        5.71       10.33      2.00 o 
  -3   8   5      366.40      360.32      7.15 o 
  -2   8   5        4.71        8.21      3.86 o 
  -1   8   5       21.66       21.73      3.03 o 
   0   8   5      258.12      256.80      7.65 o 
   1   8   5        8.02        8.94      1.67 o 
   2   8   5        2.19        3.64      1.62 o 
   3   8   5       24.01       20.14      2.79 o 
  -6   9   5      199.61      198.37      7.31 o 
  -5   9   5     1011.69     1056.19     25.22 o 
  -4   9   5      314.24      340.19      9.69 o 
  -3   9   5      193.11      203.78      6.18 o 
  -2   9   5     1535.00     1695.98     23.54 o 
  -1   9   5      345.56      357.16      8.19 o 
   0   9   5        9.75        7.94      2.12 o 
   1   9   5      791.90      845.39     25.94 o 
   2   9   5      602.67      622.88      8.97 o 
   3   9   5       91.05       90.28      5.52 o 
  -6  10   5        1.42        2.97      1.33 o 
  -5  10   5       74.97       71.45      4.76 o 
  -4  10   5       64.03       57.08      3.92 o 
  -3  10   5        8.88       10.67      1.99 o 
  -2  10   5       18.58       21.28      3.58 o 
  -1  10   5       18.72       21.90      3.70 o 
   0  10   5       23.73       21.98      4.17 o 
   1  10   5       37.40       37.47      3.53 o 
   2  10   5       51.73       49.32      4.56 o 
   3  10   5       15.49       13.65      2.89 o 
  -6  11   5       52.27       52.78      7.56 o 
  -5  11   5      576.37      534.92     39.04 o 
  -4  11   5      335.77      354.43      8.91 o 
  -3  11   5       83.67       79.55      6.04 o 
  -2  11   5      491.53      494.95     28.15 o 
  -1  11   5       85.10       89.38      4.91 o 
   0  11   5       87.13       86.43      6.08 o 
   1  11   5      390.88      407.94      9.35 o 
   2  11   5       12.18       15.29      2.69 o 
   3  11   5      149.45      154.46      7.55 o 
  -6  12   5        9.10        6.43      3.25 o 
  -5  12   5        0.52        6.08      4.01 o 
  -4  12   5       50.16       50.49      4.46 o 
  -3  12   5       15.58       17.85      2.74 o 
  -2  12   5       11.10       13.12      5.10 o 
  -1  12   5      165.86      154.39      6.70 o 
   0  12   5        1.33        2.54      1.85 o 
   1  12   5       17.01       13.60      2.76 o 
   2  12   5       49.99       41.99      4.44 o 
   3  12   5        1.12        1.49      2.45 o 
  -5  13   5       51.22       47.44      4.72 o 
  -4  13   5      166.88      163.55      8.90 o 
  -3  13   5      441.17      421.20      9.17 o 
  -2  13   5     1046.64     1117.45     20.03 o 
  -1  13   5      251.94      263.22      7.52 o 
   0  13   5     1090.32     1131.49     19.43 o 
   1  13   5      567.57      579.31     11.03 o 
   2  13   5      198.30      199.05      6.74 o 
  -5  14   5       60.77       54.55      5.40 o 
  -4  14   5        0.69        4.59      2.33 o 
  -3  14   5        2.35        2.13      3.38 o 
  -2  14   5        8.46        9.94      3.03 o 
  -1  14   5        4.87        4.56      2.64 o 
   0  14   5        1.88        4.90      3.01 o 
   1  14   5        0.59        1.22      2.02 o 
   2  14   5        0.37       -1.66      2.92 o 
  -5  15   5       34.19       30.83      3.86 o 
  -4  15   5      147.23      141.92      6.36 o 
  -3  15   5       53.35       45.12      4.11 o 
  -2  15   5      338.20      331.95     10.40 o 
  -1  15   5      191.97      197.03      7.54 o 
   0  15   5      442.41      476.74     16.23 o 
   1  15   5      124.42      109.42      7.37 o 
   2  15   5      175.53      169.71      9.57 o 
  -4  16   5        7.61        4.82      1.95 o 
  -3  16   5       16.33       15.06      2.95 o 
  -2  16   5        1.64        3.98      2.49 o 
  -1  16   5       18.83       15.20      3.32 o 
   0  16   5       14.92       12.32      2.73 o 
   1  16   5       57.84       58.16      5.02 o 
  -4  17   5      116.13      116.29      7.57 o 
  -3  17   5        9.73        8.00      2.97 o 
  -2  17   5      121.10      127.51      6.38 o 
  -1  17   5      186.22      183.64      8.94 o 
   0  17   5       58.00       59.94      7.35 o 
   1  17   5      135.45      140.78     15.36 o 
  -3  18   5        0.63       -0.38      2.66 o 
  -2  18   5        1.77        5.06      2.62 o 
  -1  18   5        0.05        0.72      2.94 o 
   0  18   5       47.03       39.53      5.84 o 
  -7   0   6      385.51      361.69     12.31 o 
  -6   0   6      365.93      414.04     17.64 o 
  -5   0   6      441.87      474.79     15.66 o 
  -4   0   6      476.43      497.36     10.83 o 
  -3   0   6      551.74      628.96     10.79 o 
  -2   0   6       94.04       98.98      3.97 o 
  -1   0   6      332.73      322.86      9.39 o 
   0   0   6       60.47       56.96      3.84 o 
   1   0   6      267.54      263.30      9.36 o 
   2   0   6      955.17      984.91     33.18 o 
   3   0   6      291.53      253.90     14.86 o 
  -7   1   6        9.18       12.97      3.74 o 
  -6   1   6        6.28        8.60      2.28 o 
  -5   1   6        5.38        7.98      2.39 o 
  -4   1   6        2.26        9.72      2.33 o 
  -3   1   6       26.64       30.77      2.41 o 
  -2   1   6       12.89       13.91      1.35 o 
  -1   1   6      101.60      113.36      3.88 o 
   0   1   6        3.21        3.61      1.18 o 
   1   1   6      137.52      128.49      5.50 o 
   2   1   6       74.76       76.17      4.70 o 
   3   1   6        0.23        1.67      1.98 o 
  -7   2   6      413.88      412.19     12.49 o 
  -6   2   6      104.55      112.40      5.06 o 
  -5   2   6      350.48      344.34      7.22 o 
  -4   2   6      875.93      935.17     12.03 o 
  -3   2   6      292.36      303.44      5.72 o 
  -2   2   6      190.72      194.56      3.97 o 
  -1   2   6      348.55      367.79      5.27 o 
   0   2   6      486.10      495.62     11.64 o 
   1   2   6       76.16       81.69      4.28 o 
   2   2   6      658.47      708.95      9.90 o 
   3   2   6      115.44      125.20      8.12 o 
  -7   3   6        2.10        4.26      4.83 o 
  -6   3   6        8.97       10.14      2.18 o 
  -5   3   6       75.93       76.51      4.18 o 
  -4   3   6        0.11        7.22      3.23 o 
  -3   3   6       37.18       36.96      2.02 o 
  -2   3   6       33.40       35.40      2.29 o 
  -1   3   6       80.56       80.66      3.84 o 
   0   3   6      102.86      107.57      8.42 o 
   1   3   6       26.09       25.05      2.99 o 
   2   3   6        0.90        6.76      2.18 o 
   3   3   6       15.44       15.25      2.22 o 
  -7   4   6       45.22       44.70      4.33 o 
  -6   4   6        1.71        3.40      2.10 o 
  -5   4   6      160.74      162.90      4.93 o 
  -4   4   6       99.11      102.42      3.83 o 
  -3   4   6        5.98        7.05      1.45 o 
  -2   4   6      916.31      987.37     27.06 o 
  -1   4   6      418.01      422.84      7.93 o 
   0   4   6      567.10      598.20     10.01 o 
   1   4   6       95.63       96.89      4.77 o 
   2   4   6      656.63      659.99     11.04 o 
   3   4   6       72.96       71.12      5.69 o 
  -6   5   6       47.62       40.96      3.63 o 
  -5   5   6        0.80        4.20      1.37 o 
  -4   5   6        5.06        8.01      2.14 o 
  -3   5   6      255.15      263.99      5.60 o 
  -2   5   6        2.28       11.58      3.10 o 
  -1   5   6      115.00      112.46      5.20 o 
   0   5   6        0.09        6.17      2.37 o 
   1   5   6       64.60       53.02      3.19 o 
   2   5   6      133.73      124.31      5.53 o 
   3   5   6       22.93       22.14      2.79 o 
  -6   6   6       76.69       75.99      5.14 o 
  -5   6   6      256.19      251.88      6.03 o 
  -4   6   6      231.16      237.19      6.37 o 
  -3   6   6      978.72      991.86     17.66 o 
  -2   6   6      713.78      768.73     13.60 o 
  -1   6   6      728.47      791.74     16.46 o 
   0   6   6     1112.18     1187.77     29.34 o 
   1   6   6      325.63      321.83      6.96 o 
   2   6   6       14.05       13.19      2.22 o 
   3   6   6      188.85      189.03      9.49 o 
  -6   7   6        3.79        9.34      2.41 o 
  -5   7   6       20.86       18.82      2.20 o 
  -4   7   6        5.91        6.79      1.95 o 
  -3   7   6      316.97      306.81     11.54 o 
  -2   7   6      152.66      156.08      6.55 o 
  -1   7   6        6.83        7.15      2.71 o 
   0   7   6       11.82       13.02      4.10 o 
   1   7   6      232.86      234.45      6.27 o 
   2   7   6       37.44       35.65      3.01 o 
   3   7   6       13.41       14.66      3.16 o 
  -6   8   6      180.98      189.54     15.26 o 
  -5   8   6      202.30      206.57      8.39 o 
  -4   8   6       65.29       71.54      4.55 o 
  -3   8   6      773.48      803.39     17.27 o 
  -2   8   6      568.89      602.95     18.59 o 
  -1   8   6      258.13      272.17     11.47 o 
   0   8   6      413.63      426.70     12.32 o 
   1   8   6      676.31      687.18     10.40 o 
   2   8   6       66.16       63.25      5.21 o 
   3   8   6      179.39      159.83      8.44 o 
  -6   9   6       17.86       14.95      2.70 o 
  -5   9   6        0.96        2.61      2.00 o 
  -4   9   6       49.20       49.25      3.93 o 
  -3   9   6       82.67       76.57      4.80 o 
  -2   9   6      144.93      153.51      7.70 o 
  -1   9   6       93.28       86.75      5.90 o 
   0   9   6        3.91        4.62      2.19 o 
   1   9   6       11.68       15.20      3.15 o 
   2   9   6       26.87       21.82      3.01 o 
  -6  10   6      126.87      119.54      9.37 o 
  -5  10   6      106.86       93.94      5.68 o 
  -4  10   6       93.25       95.73      4.91 o 
  -3  10   6      129.79      123.47      7.51 o 
  -2  10   6      429.98      431.93     12.86 o 
  -1  10   6       78.32       76.72      4.59 o 
   0  10   6      182.00      178.30      7.73 o 
   1  10   6      418.19      423.29     13.66 o 
   2  10   6      333.16      336.33     12.44 o 
  -5  11   6        2.04        1.82      2.77 o 
  -4  11   6      186.79      185.28      8.25 o 
  -3  11   6       40.17       41.61      3.71 o 
  -2  11   6       19.36       24.07      3.16 o 
  -1  11   6       11.27       11.95      3.00 o 
   0  11   6        3.31        4.73      2.42 o 
   1  11   6       42.26       40.02      4.41 o 
   2  11   6       10.26        7.58      3.56 o 
  -5  12   6       76.14       73.16      6.36 o 
  -4  12   6      386.37      383.84      8.77 o 
  -3  12   6      343.29      319.70     12.40 o 
  -2  12   6      185.10      197.78      7.49 o 
  -1  12   6      453.92      451.40     11.82 o 
   0  12   6      362.60      386.19     14.15 o 
   1  12   6      161.21      150.41      8.49 o 
   2  12   6       74.09       71.27      6.23 o 
  -5  13   6        0.69        0.43      2.05 o 
  -4  13   6       25.17       23.43      3.12 o 
  -3  13   6      217.43      194.33     10.47 o 
  -2  13   6       18.89       19.10      4.14 o 
  -1  13   6        4.23        7.11      2.88 o 
   0  13   6       22.40       21.58      4.06 o 
   1  13   6        5.33        5.98      2.14 o 
  -4  14   6       75.22       71.93      5.98 o 
  -3  14   6      237.91      214.77      7.97 o 
  -2  14   6      130.01      138.87      6.35 o 
  -1  14   6      479.12      464.53     10.00 o 
   0  14   6       97.00       92.01      6.64 o 
   1  14   6      251.62      230.90      9.29 o 
  -4  15   6        0.27        3.03      2.91 o 
  -3  15   6        3.41        4.28      2.18 o 
  -2  15   6        2.84        4.84      2.53 o 
  -1  15   6       15.40       10.45      2.95 o 
   0  15   6        0.51        2.91      1.89 o 
  -3  16   6      103.74      102.13      5.82 o 
  -2  16   6       99.02      100.41      7.51 o 
  -1  16   6       60.26       57.56      5.40 o 
   0  16   6       77.61       67.17      6.00 o 
  -2  17   6        0.05        1.29      2.21 o 
  -6   1   7      238.76      227.22      7.91 o 
  -5   1   7      234.51      234.55      6.90 o 
  -4   1   7      732.78      789.97     10.48 o 
  -3   1   7      233.94      252.34      6.01 o 
  -2   1   7      503.62      513.57      9.71 o 
  -1   1   7       18.61       19.49      2.32 o 
   0   1   7      154.24      158.29      4.43 o 
   1   1   7       56.88       57.39      5.33 o 
   2   1   7       23.02       20.20      2.85 o 
  -6   2   7       24.39       19.20      2.85 o 
  -5   2   7       42.11       41.55      3.29 o 
  -4   2   7       13.92       16.40      2.29 o 
  -3   2   7        8.45        9.05      1.43 o 
  -2   2   7        0.14        5.68      1.67 o 
  -1   2   7       14.77       17.33      1.98 o 
   0   2   7       82.28       73.70      4.57 o 
   1   2   7        2.15        3.55      1.66 o 
   2   2   7       42.77       37.69      3.38 o 
  -6   3   7       30.61       26.57      3.44 o 
  -5   3   7      214.21      210.05      7.02 o 
  -4   3   7      203.65      208.57      5.41 o 
  -3   3   7      163.56      163.61      6.16 o 
  -2   3   7      676.74      719.98     15.97 o 
  -1   3   7      647.25      648.71     14.73 o 
   0   3   7      112.69      111.20      5.52 o 
   1   3   7      732.37      756.21     17.42 o 
   2   3   7      155.45      152.47      6.60 o 
  -6   4   7        9.92        9.83      2.04 o 
  -5   4   7       16.83       19.66      2.50 o 
  -4   4   7        0.49        2.27      1.66 o 
  -3   4   7        0.83        3.76      1.93 o 
  -2   4   7       11.25       18.99      5.60 o 
  -1   4   7        7.18       11.78      3.73 o 
   0   4   7       47.27       46.71      3.80 o 
   1   4   7       53.02       54.29      5.11 o 
   2   4   7        5.51        6.47      2.46 o 
  -6   5   7       90.21       92.29      8.14 o 
  -5   5   7       80.47       84.09      4.93 o 
  -4   5   7       69.97       74.37      4.42 o 
  -3   5   7       11.48       13.13      2.26 o 
  -2   5   7      388.53      407.27     10.25 o 
  -1   5   7      548.66      579.78     12.61 o 
   0   5   7       71.05       69.57      5.19 o 
   1   5   7      265.40      255.68      6.87 o 
   2   5   7      230.25      226.67      8.32 o 
  -6   6   7      130.19      115.84     11.09 o 
  -5   6   7       24.96       21.81      2.55 o 
  -4   6   7        2.78        6.96      2.64 o 
  -3   6   7       11.25       12.76      2.34 o 
  -2   6   7       10.47       16.05      4.09 o 
  -1   6   7        3.51        7.08      2.24 o 
   0   6   7        0.06        3.82      2.06 o 
   1   6   7       54.76       50.39      4.52 o 
   2   6   7        8.87        7.18      2.72 o 
  -6   7   7      207.20      206.26     17.75 o 
  -5   7   7        1.77        1.24      1.95 o 
  -4   7   7      419.75      410.00     13.64 o 
  -3   7   7      235.89      233.55      7.22 o 
  -2   7   7      114.06      116.44      5.38 o 
  -1   7   7      168.82      162.54      7.47 o 
   0   7   7      767.66      799.57     24.91 o 
   1   7   7       99.64       89.26      5.89 o 
   2   7   7      175.15      167.99     11.98 o 
  -5   8   7       14.84        9.10      2.96 o 
  -4   8   7      255.67      223.92      8.73 o 
  -3   8   7       21.96       22.73      3.24 o 
  -2   8   7       44.66       44.49      3.92 o 
  -1   8   7       84.34       80.21      5.61 o 
   0   8   7        0.63        4.58      2.03 o 
   1   8   7      120.06      106.50      6.94 o 
  -5   9   7       76.21       73.16      5.10 o 
  -4   9   7       61.06       62.62      4.79 o 
  -3   9   7      131.92      130.59      6.56 o 
  -2   9   7       39.24       41.93      4.15 o 
  -1   9   7      107.14      104.04      6.91 o 
   0   9   7      207.36      216.12      9.00 o 
   1   9   7      138.43      130.77      6.50 o 
  -5  10   7        5.53        6.80      2.29 o 
  -4  10   7       34.91       31.01      3.71 o 
  -3  10   7       29.40       27.67      3.99 o 
  -2  10   7        2.90        1.07      2.68 o 
  -1  10   7      170.70      162.71      9.43 o 
   0  10   7        1.40        3.22      2.29 o 
   1  10   7       18.10       12.56      2.97 o 
  -5  11   7      123.67      126.95      8.36 o 
  -4  11   7       40.23       41.71      3.84 o 
  -3  11   7      524.28      512.91     11.97 o 
  -2  11   7       86.14       80.35      5.06 o 
  -1  11   7      186.76      172.20     10.53 o 
   0  11   7      359.99      370.12     11.96 o 
   1  11   7      315.52      310.19     12.98 o 
  -4  12   7       63.98       47.61      4.51 o 
  -3  12   7       26.30       30.50      4.33 o 
  -2  12   7       61.77       61.61      4.93 o 
  -1  12   7      197.45      178.41     11.87 o 
   0  12   7        0.23        3.87      3.09 o 
  -4  13   7       12.71       11.49      2.96 o 
  -3  13   7      159.25      156.42      6.92 o 
  -2  13   7      126.08      126.50      6.58 o 
  -1  13   7       66.62       75.05      7.79 o 
   0  13   7      141.78      148.01     11.84 o 
  -3  14   7        0.27       -0.85      2.74 o 
  -2  14   7        8.48        6.55      2.58 o 
  -1  14   7        7.24        9.04      2.81 o 
  -5   0   8      262.58      274.31     12.38 o 
  -4   0   8      110.48      112.56      8.24 o 
  -3   0   8      227.62      228.60     11.17 o 
  -2   0   8       58.00       62.01      7.95 o 
  -1   0   8      452.19      416.84     17.40 o 
   0   0   8        2.19        2.43      2.26 o 
   1   0   8       66.20       69.43     12.07 o 
  -5   1   8        0.48        4.41      3.77 o 
  -4   1   8        0.00        2.55      1.82 o 
  -3   1   8       48.07       45.28      3.92 o 
  -2   1   8        8.57       11.70      2.82 o 
  -1   1   8       16.43       19.16      2.90 o 
   0   1   8       17.08       12.99      2.47 o 
   1   1   8        0.68        0.64      2.58 o 
  -5   2   8       71.30       72.45      4.85 o 
  -4   2   8       77.36       75.38      4.39 o 
  -3   2   8      315.56      319.71     12.04 o 
  -2   2   8      253.02      225.79     10.80 o 
  -1   2   8      235.97      239.14     10.85 o 
   0   2   8      149.56      155.87     15.62 o 
   1   2   8      324.57      336.44     11.11 o 
  -5   3   8        1.68        4.01      2.16 o 
  -4   3   8       25.34       19.88      2.61 o 
  -3   3   8       75.03       73.20      4.94 o 
  -2   3   8        5.42        9.03      2.94 o 
  -1   3   8        4.13        2.23      1.77 o 
   0   3   8       10.01       11.46      2.78 o 
   1   3   8       49.48       54.49      6.33 o 
  -5   4   8      130.02      131.07      7.39 o 
  -4   4   8       54.22       51.91      4.46 o 
  -3   4   8      189.34      189.83      6.87 o 
  -2   4   8      399.72      406.79     12.71 o 
  -1   4   8      159.93      147.44      6.91 o 
   0   4   8      264.43      256.67     10.46 o 
  -5   5   8       18.68       15.11      2.85 o 
  -4   5   8       86.12       77.82      5.07 o 
  -3   5   8       84.89       81.61      4.73 o 
  -2   5   8       27.83       22.19      3.95 o 
  -1   5   8        1.89        2.61      1.83 o 
   0   5   8       33.47       26.40      3.18 o 
  -5   6   8       30.10       33.07      3.66 o 
  -4   6   8        4.63        7.99      2.40 o 
  -3   6   8      204.13      204.53      7.35 o 
  -2   6   8        4.33        4.29      2.85 o 
  -1   6   8       52.99       52.04      4.22 o 
   0   6   8      167.58      174.97      7.85 o 
  -5   7   8        7.60        6.88      2.33 o 
  -4   7   8        2.22        4.52      2.25 o 
  -3   7   8       13.79       16.89      2.90 o 
  -2   7   8       26.36       25.24      3.38 o 
  -1   7   8       25.51       23.02      3.26 o 
   0   7   8       34.36       27.70      3.52 o 
  -4   8   8      149.21      139.87      6.86 o 
  -3   8   8       72.52       73.20      5.25 o 
  -2   8   8        7.68        8.10      2.30 o 
  -1   8   8      145.87      141.58      7.28 o 
   0   8   8       22.76       21.72      2.65 o 
  -4   9   8       42.54       34.50      4.21 o 
  -3   9   8        3.56        2.43      2.23 o 
  -2   9   8        3.82        3.44      2.22 o 
  -1   9   8        3.78        5.28      2.42 o 
  -3  10   8       22.92       25.45      4.55 o 
  -2  10   8      188.64      187.82      9.08 o 
  -1  10   8      169.38      180.63     15.96 o 
  -2  11   8       27.92       21.34      4.15 o 
  -4   1   9        7.31        8.30      5.62 o 
  -3   1   9      162.17      153.35      9.99 o 
  -2   1   9      105.68      105.65      8.30 o 
  -3   2   9       37.14       34.84      6.19 o 
  -2   2   9      102.35       92.76     18.58 o 
  -3   3   9      123.82      138.56     25.05 o 
  -2   3   9       49.16       50.02      7.96 o 
  -3   4   9        0.55        1.18      4.79 o 
  -2   4   9       14.79       13.67      3.28 o 
                                                 
